# Supplementary material for: European Hedgehogs as Hosts of Chaphamaparvovirus, Italy
Source: Animals (Basel). 2024 Dec 16;14(24):3624. doi: 10.3390/ani14243624 (PMC11672586; doi:10.3390/ani14243624)
Supplement: Supplementary file 1 [file animals-14-03624-s001.zip]

Archive with 1 entries (1 files):
- animals-3306496-supplementary.pdf
